# Supplementary material for: Next-Generation Influenza Vaccines and the Pandemic Horizon: Challenges, Innovations, and the Road Ahead
Source: Vaccines (Basel). 2025 Oct 27;13(11):1097. doi: 10.3390/vaccines13111097 (PMC12656365; doi:10.3390/vaccines13111097)
Supplement: Supplementary file 1 [file vaccines-13-01097-s001.zip]

Archive with 1 entries (1 files):
- vaccines-3921461-supplementary.pdf
